# Supplementary material for: Evidence that flocking behavior is rewarded by singing, flock mates, and mu opioid receptors in the nucleus accumbens
Source: PLoS One. 2025 Jan 28;20(1):e0318340. doi: 10.1371/journal.pone.0318340 (PMC11774370; doi:10.1371/journal.pone.0318340)
Supplement: S1 Table — Descriptive statistics of withdrawal times (in seconds) for all birds separated by song level, with the addition of the reunion measurement taken twenty minutes after reintroduction to the home flock. (XLSX) [file pone.0318340.s001.xlsx]

## Sheet: Sheet1
	non-singers			singers
	[min, max]	median	mean ±SEM	[min, max]	median	mean ±SEM
latency to withdraw_flock	[2.1, 30]	16.4	15.6 ±5.4	[2.9, 30]	29.3	22.1 ±2.6
latency to withdraw_separation	[4.4, 30]	6.2	13.5 ±8.3	[1.0, 30]	11	15.1 ±4.0
latency to withdraw_reunion 20 mins	[5.5, 30]	14.3	16.6 ±7.2	[2.8, 30]	6.9	11.6 ±3.1
