# Supplementary material for: Evidence that flocking behavior is rewarded by singing, flock mates, and mu opioid receptors in the nucleus accumbens
Source: PLoS One. 2025 Jan 28;20(1):e0318340. doi: 10.1371/journal.pone.0318340 (PMC11774370; doi:10.1371/journal.pone.0318340)
Supplement: S2 Table — Raw data for each of twelve subjects, including song level (binary), behaviors (counts), CPP test times (seconds), withdrawal times (seconds), and MOR cells (counts). Behavioral data are represented in behavior rate, apart from time spent singing which is represented in seconds. MOR cell counts are represented in total counts across all stained sections. (XLSX) [file pone.0318340.s002.xlsx]

## Sheet: FINAL Separation study data
bird ID	song	CPP time_flock side	CPP time_separation side	latency to withdraw_flock 1	latency to withdraw_separation 1	latency to withdraw_flock 2	latency to withdraw_separation 2	approach conspecific	receive approach	leave	receive leave	displace conspecific	peck conspecific	square-off	receive displacement	receive peck	receive square-off	song fragment	song bouts	time singing	prrp call	chatter call	feed	drink	beak wipe	fly	preen	stretch	rNAc MOR
G364	1	268	24	2.9	5.7	6.8	1.6	11	13	13	11	7	6	6	13	3	6	4	6	102	10	0	24	9	14	48	39	2	7306.5
GW620	1	715	185	6.2	5.72	28.3	8.7	5	4	5	2	3	0	0	7	1	0	41	6	70	15	6	17	4	57	24	90	6	8423
G562	1	373	524	30	30	30	6.9	28	11	18	19	23	15	5	11	5	6	3	14	395	47	3	35	10	49	345	82	5
GY335	0	0	900	25.9	6.2	30	30	2	0	2	0	8	1	1	3	0	0	2	0	0	11	5	15	11	62	37	79	5	9184
Or324	1	900	0	30	30	30	11	8	39	10	31	4	29	8	22	8	10	5	1	35	39	18	18	5	37	48	91	4	7566
P343	0	0	900	26.4	4.4	6.9	14.3	4	0	2	2	2	1	0	11	1	0	4	0	0	1	1	43	15	36	37	26	1	5323
P438	1	900	0	28.6	10.4	30	2.8	3	5	3	4	7	7	0	9	0	0	37	49	992	23	3	28	15	36	70	50	3	8269
Pu171	1	900	0	6	15	4	1	28	11	24	17	13	2	3	26	13	2	7	34	884	53	7	23	8	46	272	45	4	9052.5
Pu207	1	900	0	30	2.9	24.8	30	22	12	16	12	8	4	0	17	1	0	3	4	55	11	0	84	12	52	67	78	7	7167
R296	1	900	0	30	30	30	19.7	4	5	7	1	2	3	0	9	3	0	3	1	4	0	0	18	0	34	92	46	3	6610
R370	0	0	900	2.5	5.5	2.1	30	4	6	6	2	2	2	1	7	0	1	0	0	0	1	0	31	15	56	41	28	2	6759
Y425	1	135	765	30	13.6	19.9	15.8	23	15	20	16	31	5	5	12	4	4	12	56	1358	61	11	17	5	61	280	55	1	9355.5
